# Supplementary material for: Three-dimensional non-approximate Coulomb interaction between two trapped quantum particles
Source: Sci Rep. 2023 Oct 24;13:18210. doi: 10.1038/s41598-023-45234-9 (PMC10598207; doi:10.1038/s41598-023-45234-9)
Supplement: Supplementary file 1 — Supplementary Information 1. [file 41598_2023_45234_MOESM1_ESM.xlsx]

## Sheet: Sheet1
	-15	-14	-13	-12	-11	-10	-9	-8	-7	-6	-5	-4	-3	-2	-1	0	1	2	3	4	5	6	7	8	9	10	11	12	13	14	15
0	0.744916	0.759208	0.774405	0.790395	0.806924	0.823495	0.839204	0.852466	0.860571	0.858947	0.839938	0.790715	0.690319	0.512029	0.257563	0	-0.193021	0.319072	0.398221	0.446785	0.475138	0.489791	0.494964	0.493489	0.487322	0.47785	0.466069	0.45271	0.438314	0.423283	0.40792
1	0.395976	0.380746	0.36169	0.337709	0.307355	0.268713	0.219278	0.155809	0.0742304	-0.0303693	-0.163485	-0.330342	-0.532564	-0.754514	-0.935565	1	-0.951289	0.841897	0.710376	0.57577	0.446664	0.326772	0.217489	0.119066	0.0311801	-0.0467735	-0.115523	-0.175833	-0.228463	-0.274138	-0.313538
2	0.147261	0.125412	0.100238	0.0711818	0.0376403	-0.000989392	-0.0452036	-0.0951913	-0.150481	-0.209359	-0.267964	-0.318736	-0.34696	-0.323399	-0.207061	0	0.229889	-0.427842	-0.578427	-0.684279	-0.752452	-0.790106	-0.803484	-0.797783	-0.777262	-0.745387	-0.704972	-0.658298	-0.607213	-0.553211	-0.497497
3	-0.00561708	-0.0247626	-0.0457859	-0.0687667	-0.0936899	-0.120371	-0.148341	-0.176684	-0.203821	-0.227254	-0.243307	-0.246762	-0.229925	-0.181415	-0.0953087	0	0.0588725	-0.0675264	-0.0363063	0.0207202	0.0922696	0.170276	0.249188	0.325273	0.396097	0.460149	0.516571	0.564971	0.605283	0.637672	0.662456
4	-0.0943253	-0.108132	-0.122622	-0.137637	-0.152897	-0.167947	-0.182091	-0.194307	-0.203181	-0.206865	-0.203108	-0.18926	-0.161952	-0.116961	-0.0558951	0	0.0286653	-0.0317308	-0.021382	-0.00777353	0.00294158	0.00758444	0.00485981	-0.00539507	-0.0226893	-0.0461787	-0.0748528	-0.107651	-0.143536	-0.181529	-0.22074
5	-0.142699	-0.15118	-0.159577	-0.167651	-0.175058	-0.181327	-0.185823	-0.187725	-0.186028	-0.179593	-0.16724	-0.147806	-0.119932	-0.0820737	-0.0371421	0	0.0173979	-0.0190713	-0.013695	-0.007065	-0.00187452	0.00108038	0.0019869	0.00147488	0.000318164	-0.000723233	-0.000980791	8.98307e-05	0.00290112	0.00773945	0.0147776
6	-0.1662	-0.170244	-0.17378	-0.176564	-0.178282	-0.178533	-0.176824	-0.17257	-0.165131	-0.153872	-0.13826	-0.117894	-0.0923043	-0.0609649	-0.0266504	0	0.0118495	-0.0129481	-0.00959566	-0.00555278	-0.00236567	-0.000392603	0.000528049	0.000727115	0.000537309	0.000222808	-4.20564e-05	-0.00017039	-0.000149948	-2.68718e-05	0.000110598
7	-0.17452	-0.175178	-0.175129	-0.174162	-0.172018	-0.168387	-0.162913	-0.155209	-0.144895	-0.131659	-0.115329	-0.0958703	-0.0731973	-0.0471717	-0.020145	0	0.00866998	-0.00946835	-0.00715572	-0.00439024	-0.00219372	-0.000774942	-1.84048e-05	0.00027985	0.00031176	0.000222604	0.000106416	1.36975e-05	-3.70951e-05	-4.81745e-05	-3.27512e-05
8	-0.173697	-0.171919	-0.169374	-0.16589	-0.161267	-0.155278	-0.147677	-0.138222	-0.126707	-0.113013	-0.0971591	-0.079276	-0.0594342	-0.0376356	-0.0158127	0	0.00666264	-0.00728177	-0.00558013	-0.00354955	-0.00192533	-0.000847955	-0.000233419	5.7571e-05	0.000152373	0.000145958	0.000100201	5.02525e-05	1.23583e-05	-9.15099e-06	-1.64425e-05
9	-0.167495	-0.164059	-0.159872	-0.154801	-0.148696	-0.141397	-0.132742	-0.122586	-0.110834	-0.0974795	-0.0826342	-0.0664955	-0.0491868	-0.0307516	-0.0127715	0	0.00530678	-0.00580917	-0.0044998	-0.00293495	-0.0016749	-0.00082316	-0.000316734	-5.39423e-05	5.695e-05	8.40577e-05	7.21903e-05	4.77602e-05	2.43311e-05	7.34017e-06	-2.37733e-06
10	-0.158262	-0.153772	-0.148587	-0.142606	-0.135721	-0.127819	-0.118798	-0.10858	-0.0971375	-0.0845241	-0.0708921	-0.0564553	-0.0413455	-0.0256094	-0.0105483	0	0.00434408	-0.00476572	-0.0037246	-0.00247544	-0.00146305	-0.000768656	-0.000343729	-0.00011055	6.33419e-07	4.16292e-05	4.68482e-05	3.71086e-05	2.37656e-05	1.21391e-05	4.02838e-06
11	-0.147461	-0.142374	-0.136664	-0.130256	-0.123072	-0.115036	-0.106087	-0.096189	-0.085354	-0.0736655	-0.0612878	-0.0484273	-0.0352061	-0.02166	-0.00886999	0	0.00363375	-0.00399707	-0.0031483	-0.00212402	-0.0012885	-0.000708454	-0.000345736	-0.000138915	-3.28762e-05	1.34349e-05	2.75334e-05	2.63996e-05	1.96701e-05	1.22557e-05	6.24568e-06
12	-0.135993	-0.130647	-0.124753	-0.118257	-0.111102	-0.10324	-0.0946345	-0.0852765	-0.0752005	-0.0645013	-0.0533401	-0.0419057	-0.0303034	-0.0185556	-0.00756926	0	0.00309341	-0.00341326	-0.00270767	-0.00184983	-0.00114544	-0.000651229	-0.000336786	-0.000152315	-5.29976e-05	-5.29878e-06	1.34534e-05	1.74772e-05	1.50775e-05	1.0719e-05	6.53042e-06
13	-0.124409	-0.119049	-0.113215	-0.106864	-0.0999583	-0.0924651	-0.0843666	-0.0756691	-0.0664172	-0.0567072	-0.0466893	-0.0365314	-0.0263208	-0.016067	-0.00653878	0	0.00267208	-0.00295876	-0.002363	-0.00163218	-0.00102793	-0.000599852	-0.000323478	-0.000157661	-6.51367e-05	-1.78632e-05	3.28269e-06	1.04604e-05	1.09335e-05	8.75712e-06	6.00422e-06
14	-0.112974	-0.107783	-0.102182	-0.0961407	-0.0896318	-0.0826344	-0.0751411	-0.0671666	-0.0587586	-0.0500087	-0.0410525	-0.0320365	-0.0230313	-0.0140353	-0.00570635	0	0.00233669	-0.00259782	-0.0020886	-0.00145718	-0.000931227	-0.000555143	-0.000309167	-0.000158801	-7.25225e-05	-2.64402e-05	-4.1156e-06	5.03589e-06	7.45643e-06	6.84812e-06	5.19634e-06
15	-0.101917	-0.0970169	-0.0917652	-0.0861386	-0.0801168	-0.0736867	-0.0668469	-0.0596154	-0.0520388	-0.0442008	-0.0362213	-0.0282266	-0.0202723	-0.0123479	-0.00502119	0	0.00206412	-0.00230514	-0.0018657	-0.00131396	-0.000850687	-0.000516382	-0.000295114	-0.000157647	-7.69497e-05	-3.2365e-05	-9.54644e-06	8.5378e-07	4.6185e-06	5.14981e-06	4.3386e-06
16	-0.0911071	-0.0865937	-0.0817793	-0.0766459	-0.0711782	-0.0653675	-0.0592153	-0.0527397	-0.0459835	-0.0390207	-0.0319554	-0.0248949	-0.0178819	-0.0108987	-0.00443737	0	0.0018345	-0.00205909	-0.00167808	-0.00119266	-0.00078148	-0.000481995	-0.000281509	-0.000155117	-7.94573e-05	-3.64979e-05	-1.35914e-05	-2.39986e-06	2.31259e-06	3.68898e-06	3.52684e-06
17	-0.0782888	-0.0743053	-0.0700752	-0.0655846	-0.060823	-0.0557845	-0.0504724	-0.0449034	-0.0391145	-0.0331682	-0.027151	-0.0211504	-0.0151972	-0.00926966	-0.00377925	0	0.00157108	-0.00177167	-0.00145284	-0.00104092	-0.000689146	-0.000430778	-0.000256091	-0.000144585	-7.67524e-05	-3.73938e-05	-1.57506e-05	-4.65593e-06	4.48583e-07	2.345e-06	2.66048e-06
18	-0.0478728	-0.0453794	-0.0427427	-0.0399555	-0.0370122	-0.0339102	-0.0306521	-0.0272486	-0.0237219	-0.0201092	-0.0164612	-0.0128281	-0.00922512	-0.00563451	-0.00230169	0	0.000963321	-0.00109203	-0.000901546	-0.000651407	-0.000435842	-0.000276074	-0.000166922	-9.63635e-05	-5.27585e-05	-2.69366e-05	-1.23406e-05	-4.55355e-06	-7.28538e-07	9.00939e-07	1.39038e-06
19	-0.0171561	-0.0161525	-0.015106	-0.0140159	-0.0128821	-0.0117061	-0.0104911	-0.0092433	-0.00797267	-0.00669394	-0.0054258	-0.00418592	-0.00297965	-0.00180129	-0.000728308	0	0.000298939	-0.000335981	-0.00027531	-0.000197727	-0.000131743	-8.33053e-05	-5.045e-05	-2.93123e-05	-1.62725e-05	-8.53324e-06	-4.12293e-06	-1.72817e-06	-5.09674e-07	5.03941e-08	2.60891e-07
20	-0.00634508	-0.00591108	-0.00546573	-0.00500977	-0.0045444	-0.00407141	-0.00359343	-0.00311414	-0.00263854	-0.00217311	-0.00172529	-0.00130175	-0.00090484	-0.000533313	-0.000209907	0	8.13252e-05	-8.87143e-05	-7.0568e-05	-4.92463e-05	-3.19477e-05	-1.97392e-05	-1.17479e-05	-6.76915e-06	-3.78074e-06	-2.0425e-06	-1.06052e-06	-5.21987e-07	-2.36213e-07	-9.05986e-08	-2.04914e-08
21	-0.00371116	-0.00340339	-0.00309264	-0.00278023	-0.00246788	-0.00215777	-0.00185265	-0.00155594	-0.00127177	-0.00100491	-0.000760338	-0.000542284	-0.000352727	-0.000192078	-6.86922e-05	0	2.03818e-05	-1.83613e-05	-1.12986e-05	-5.44356e-06	-1.88928e-06	-1.46111e-07	4.95759e-07	5.79958e-07	4.40735e-07	2.53767e-07	9.56128e-08	-1.12676e-08	-6.98265e-08	-9.21913e-08	-9.15326e-08
22	-0.00306071	-0.00277876	-0.00249644	-0.00221528	-0.0019372	-0.00166455	-0.00140021	-0.00114758	-0.000910649	-0.00069377	-0.00050131	-0.000336847	-0.000202259	-9.84021e-05	-2.96496e-05	0	3.29172e-06	1.51343e-06	5.57477e-06	7.1295e-06	6.81611e-06	5.58524e-06	4.11863e-06	2.78461e-06	1.72915e-06	9.71e-07	4.69359e-07	1.64167e-07	-3.11526e-09	-8.08182e-08	-1.04979e-07
23	-0.00257089	-0.00232417	-0.00207789	-0.00183352	-0.00159282	-0.00135797	-0.00113157	-0.00091671	-0.000716895	-0.000535938	-0.000377577	-0.00024484	-0.000139374	-6.20547e-05	-1.56664e-05	0	-1.82109e-06	6.8923e-06	9.67686e-06	9.85497e-06	8.48574e-06	6.55025e-06	4.65038e-06	3.06548e-06	1.87205e-06	1.04171e-06	5.04163e-07	1.82026e-07	7.09849e-09	-7.40269e-08	-9.98825e-08
24	-0.00307357	-0.00277436	-0.00247602	-0.00218034	-0.00188953	-0.00160626	-0.00133371	-0.00107566	-0.000836377	-0.000620481	-0.00043248	-0.000276017	-0.000153124	-6.49642e-05	-1.45333e-05	0	-4.33805e-06	1.09505e-05	1.40421e-05	1.37548e-05	1.16014e-05	8.84888e-06	6.23925e-06	4.09917e-06	2.50273e-06	1.39752e-06	6.8337e-07	2.54946e-07	2.11576e-08	-8.86691e-08	-1.25286e-07
25	-0.0024983	-0.00225265	-0.00200804	-0.00176596	-0.00152823	-0.00129703	-0.00107496	-0.0008651	-0.0006709	-0.000496084	-0.000344266	-0.000218347	-0.000119926	-4.99185e-05	-1.05939e-05	0	-4.06519e-06	9.53015e-06	1.1952e-05	1.1587e-05	9.71815e-06	7.3891e-06	5.20187e-06	3.41666e-06	2.08821e-06	1.16943e-06	5.75599e-07	2.18783e-07	2.33517e-08	-6.9217e-08	-1.009e-07
26	-0.00163979	-0.0014796	-0.0013199	-0.00116166	-0.00100606	-0.000854529	-0.000708783	-0.000570843	-0.00044301	-0.000327766	-0.00022754	-0.000144301	-7.91752e-05	-3.28451e-05	-6.88362e-06	0	-2.80939e-06	6.49194e-06	8.10892e-06	7.84782e-06	6.57532e-06	4.99463e-06	3.51156e-06	2.30164e-06	1.40182e-06	7.80155e-07	3.79156e-07	1.39085e-07	8.50337e-09	-5.24222e-08	-7.22736e-08
27	-0.00131348	-0.0011823	-0.00105201	-0.000923421	-0.000797491	-0.000675378	-0.000558451	-0.000448297	-0.000346704	-0.000255571	-0.000176723	-0.000111593	-6.09296e-05	-2.51203e-05	-5.20797e-06	0	-2.16763e-06	4.95229e-06	6.14501e-06	5.91472e-06	4.9308e-06	3.72744e-06	2.60837e-06	1.70184e-06	1.03193e-06	5.71946e-07	2.77048e-07	1.0161e-07	6.83495e-09	-3.70217e-08	-5.11067e-08
28	-0.000951029	-0.000856251	-0.000762094	-0.000669134	-0.000578066	-0.000489722	-0.000405093	-0.000325325	-0.000251715	-0.000185642	-0.000128434	-8.11403e-05	-4.43199e-05	-1.82727e-05	-3.78214e-06	0	-1.59434e-06	3.63778e-06	4.51652e-06	4.35214e-06	3.63324e-06	2.75091e-06	1.92838e-06	1.26057e-06	7.65962e-07	4.25528e-07	2.06707e-07	7.61424e-08	5.35164e-09	-2.75797e-08	-3.82868e-08
29	-0.00115898	-0.00104442	-0.000930474	-0.000817816	-0.00070729	-0.000599902	-0.000496856	-0.000399555	-0.000309592	-0.000228674	-0.000158459	-0.000100276	-5.48631e-05	-2.26535e-05	-4.69142e-06	0	-1.99955e-06	4.56664e-06	5.68174e-06	5.48843e-06	4.59388e-06	3.48777e-06	2.45176e-06	1.60725e-06	9.79385e-07	5.45597e-07	2.65693e-07	9.80008e-08	6.66821e-09	-3.60597e-08	-5.00991e-08
