# Supplementary material for: Three-dimensional non-approximate Coulomb interaction between two trapped quantum particles
Source: Sci Rep. 2023 Oct 24;13:18210. doi: 10.1038/s41598-023-45234-9 (PMC10598207; doi:10.1038/s41598-023-45234-9)
Supplement: Supplementary file 2 — Supplementary Information 2. [file 41598_2023_45234_MOESM2_ESM.xlsx]

## Sheet: Sheet1
	-15	-14	-13	-12	-11	-10	-9	-8	-7	-6	-5	-4	-3	-2	-1	0	1	2	3	4	5	6	7	8	9	10	11	12	13	14	15
0	-0.293579	-0.301394	-0.31053	-0.321338	-0.3343	-0.350094	-0.369693	-0.394529	-0.426765	-0.469721	0.528455	-0.610064	0.721124	0.853999	0.963399	1	0.975786	0.924649	0.865504	0.805948	0.748874	0.695327	0.645594	0.599633	0.557259	0.51823	-0.482288	-0.449179	0.418663	-0.390515	-0.36453
1	-0.32101	-0.32744	-0.334804	-0.343302	-0.353185	-0.364768	-0.378432	-0.3946	-0.413636	-0.435478	0.458543	-0.476573	0.47093	0.401097	0.230255	0	-0.211562	-0.376888	-0.500313	-0.591246	-0.657485	-0.704806	-0.737467	-0.758658	-0.770808	-0.775801	0.775113	0.769916	-0.76115	0.749571	0.735793
2	-0.321414	-0.32594	-0.330986	-0.33662	-0.342902	-0.349869	-0.357482	-0.365526	-0.373375	-0.379456	0.380071	-0.367005	0.324422	0.233521	0.105542	0	-0.0473892	-0.0469218	-0.0171934	0.0287738	0.0829799	0.140524	0.198364	0.254599	0.308058	0.358043	-0.404172	-0.446275	0.484324	-0.518388	-0.5486
3	-0.311777	-0.314487	-0.317375	-0.320414	-0.323536	-0.326597	-0.329318	-0.331152	-0.331043	-0.326954	0.314995	-0.288165	0.236224	0.153666	0.061488	0	-0.0219847	-0.0212453	-0.0123331	-0.00302141	0.00307729	0.00450209	0.00088752	-0.0075766	-0.0204291	-0.0370907	0.0569489	0.0794035	-0.103891	0.129899	0.156965
4	-0.297729	-0.298861	-0.29991	-0.300785	-0.30134	-0.301331	-0.300353	-0.29772	-0.292258	-0.281942	0.263356	-0.231219	0.179574	0.109251	0.0406428	0	-0.0129857	-0.0124629	-0.00794654	-0.00353583	-0.000559827	0.000857274	0.00106922	0.000579762	-0.000103648	-0.000531941	0.000336445	-0.000768073	0.00298909	-0.00646559	-0.0112784
5	-0.281773	-0.281592	-0.281137	-0.280281	-0.278831	-0.276496	-0.272821	-0.267092	-0.258165	-0.244225	0.222482	-0.189159	0.14111	0.0819037	0.0290454	0	-0.00868938	-0.00831987	-0.00552883	-0.0028704	-0.00104421	-4.80151e-05	0.000338141	0.00035979	0.000218369	5.27086e-05	5.8714e-05	8.7961e-05	-4.60398e-05	-2.80564e-05	-7.6774e-05
6	-0.265176	-0.263934	-0.262284	-0.260079	-0.257108	-0.253062	-0.247482	-0.23968	-0.228618	-0.212743	0.189857	-0.157341	0.113802	0.0638133	0.0218883	0	-0.00627858	-0.00600893	-0.00408967	-0.00228246	-0.00102615	-0.000298904	4.50733e-05	0.000154373	0.000143589	8.84952e-05	-3.22497e-05	5.75314e-06	-2.15619e-05	1.99023e-05	9.11567e-06
7	-0.24862	-0.24654	-0.243964	-0.240737	-0.236643	-0.231376	-0.224499	-0.215379	-0.203105	-0.186383	0.163515	-0.132732	0.0937044	0.0511921	0.0171405	0	-0.00477976	-0.0045773	-0.00316567	-0.00184358	-0.000916279	-0.000360877	-7.36501e-05	4.65039e-05	7.55413e-05	6.32218e-05	-3.8524e-05	-1.59676e-05	9.85868e-07	6.07197e-06	7.2108e-06
8	-0.232478	-0.229753	-0.226479	-0.2225	-0.217605	-0.211503	-0.203791	-0.193902	-0.181052	-0.164181	0.141991	-0.113322	0.0784715	0.0420169	0.0138184	0	-0.00377918	-0.00362383	-0.00253626	-0.0015197	-0.000801456	-0.000361391	-0.000121783	-8.68933e-06	3.27454e-05	3.84236e-05	-2.9639e-05	-1.77128e-05	7.74023e-06	-1.27057e-06	1.92549e-06
9	-0.216947	-0.213743	-0.209961	-0.20545	-0.200012	-0.193376	-0.185177	-0.174917	-0.161929	-0.145351	0.1242	-0.0977447	0.0666401	0.0351251	0.0113966	0	-0.00307527	-0.00295421	-0.00208737	-0.00127698	-0.000700701	-0.000341681	-0.000139424	-3.71405e-05	7.04748e-06	2.06039e-05	-2.00544e-05	-1.45209e-05	8.49775e-06	-3.79887e-06	-8.23131e-07
10	-0.202125	-0.198578	-0.194445	-0.189583	-0.183807	-0.17687	-0.168446	-0.158102	-0.145273	-0.129265	0.109335	-0.0850513	0.0572586	0.0298081	0.00957256	0	-0.00255974	-0.00246449	-0.00175543	-0.00109139	-0.000616355	-0.000316484	-0.000143329	-5.17065e-05	-8.37049e-06	8.55503e-06	-1.23904e-05	-1.06834e-05	7.36131e-06	-4.22323e-06	-1.90547e-06
11	-0.188042	-0.184269	-0.179915	-0.174847	-0.168895	-0.161837	-0.153384	-0.14316	-0.130693	-0.115421	0.0967873	-0.0745659	0.0496867	0.0256139	0.00816185	0	-0.00216996	-0.00209469	-0.00150273	-0.000946717	-0.00054664	-0.000291292	-0.000141004	-5.88553e-05	-1.76735e-05	4.96497e-07	-6.69924e-06	-7.31818e-06	5.79983e-06	-3.84292e-06	-2.16659e-06
12	-0.174688	-0.170786	-0.166317	-0.161161	-0.155162	-0.148122	-0.139786	-0.129831	-0.11786	-0.10342	0.0860935	-0.0657969	0.0434795	0.0222419	0.00704641	0	-0.00186756	-0.00180819	-0.00130579	-0.000831988	-0.000489085	-0.000268102	-0.000135997	-6.19701e-05	-2.33034e-05	-4.91472e-06	-2.55877e-06	-4.61573e-06	4.30692e-06	-3.21047e-06	-2.06262e-06
13	-0.16203	-0.158079	-0.153585	-0.148436	-0.142492	-0.135577	-0.127468	-0.117887	-0.106499	-0.092939	0.0768961	-0.0583798	0.0383203	0.0194861	0.00614771	0	-0.0016279	-0.00158147	-0.0011493	-0.000739655	-0.000441421	-0.000247514	-0.000130044	-6.28848e-05	-2.67001e-05	-8.58213e-06	4.49009e-07	-2.51036e-06	3.02299e-06	-2.54971e-06	-1.81557e-06
14	-0.149968	-0.146039	-0.141594	-0.136532	-0.130728	-0.124025	-0.116227	-0.107097	-0.0963535	-0.0836978	0.0688998	-0.0520288	0.0339719	0.0171984	0.00541117	0	-0.0014345	-0.00139894	-0.00102305	-0.000664532	-0.000401876	-0.000229647	-0.00012406	-6.26631e-05	-2.87527e-05	-1.11114e-05	2.6562e-06	-8.80969e-07	1.96286e-06	-1.94496e-06	-1.53019e-06
15	-0.138456	-0.134606	-0.130272	-0.125361	-0.119763	-0.113338	-0.105916	-0.0972911	-0.087227	-0.0754799	0.0618782	-0.0465272	0.0302574	0.0152699	0.00479722	0	-0.00127545	-0.00124918	-0.000919314	-0.000602407	-0.000368678	-0.000214141	-0.000118356	-6.18274e-05	-2.99565e-05	-1.2873e-05	4.29142e-06	3.81635e-07	1.10105e-06	-1.41971e-06	-1.2514e-06
16	-0.127106	-0.123395	-0.119233	-0.114539	-0.109214	-0.103136	-0.0961551	-0.0880955	-0.0787569	-0.0679393	0.0555144	-0.0416062	0.026979	0.013589	0.00426757	0	-0.00113994	-0.00112184	-0.000831014	-0.000549232	-0.000339899	-0.000200324	-0.000112902	-6.06084e-05	-3.05942e-05	-1.41054e-05	5.5188e-06	1.37013e-06	3.99768e-07	-9.71758e-07	-9.95973e-07
17	-0.111999	-0.108582	-0.104764	-0.100475	-0.095632	-0.0901308	-0.0838475	-0.076636	-0.0683337	-0.058783	0.0478928	-0.0357915	0.0231512	0.0116427	0.00365594	0	-0.000981051	-0.000969778	-0.000722629	-0.000481238	-0.000300712	-0.000179434	-0.000102772	-5.63834e-05	-2.93603e-05	-1.42187e-05	6.11286e-06	2.02889e-06	-1.53658e-07	-5.68997e-07	-7.32954e-07
18	-0.0701186	-0.0678963	-0.065422	-0.0626535	-0.0595392	-0.0560173	-0.052014	-0.0474431	-0.0422103	-0.0362264	0.0294454	-0.0219564	0.014177	0.00712368	0.00223824	0	-0.000604138	-0.000600192	-0.000450107	-0.000302157	-0.000190689	-0.000115194	-6.70124e-05	-3.75145e-05	-2.00782e-05	-1.01238e-05	4.66002e-06	1.80764e-06	-4.22039e-07	-1.73939e-07	-3.68769e-07
19	-0.024316	-0.0234798	-0.0225546	-0.0215265	-0.0203788	-0.0190918	-0.0176427	-0.0160053	-0.0141529	-0.0120621	0.00972717	-0.00718916	0.00459695	0.0022862	0.000710965	0	-0.000188334	-0.000185596	-0.000138214	-9.2258e-05	-5.79914e-05	-3.49697e-05	-2.03671e-05	-1.14632e-05	-6.20767e-06	-3.20086e-06	1.53839e-06	6.56882e-07	-2.15455e-07	1.32345e-08	-6.49578e-08
20	-0.00827075	-0.00795292	-0.00760395	-0.00721945	-0.00679432	-0.00632273	-0.0057982	-0.00521387	-0.00456337	-0.00384285	0.00305547	-0.00222087	0.00139253	0.000677085	0.000205339	0	-5.15134e-05	-4.93647e-05	-3.57564e-05	-2.32356e-05	-1.42448e-05	-8.40382e-06	-4.81229e-06	-2.68355e-06	-1.45726e-06	-7.68318e-07	3.90629e-07	1.88936e-07	-8.44878e-08	3.24959e-08	8.05066e-09
21	-0.00410654	-0.00391842	-0.00371402	-0.00349147	-0.00324874	-0.0029837	-0.00269429	-0.00237885	-0.00203677	-0.00166974	0.00128409	-0.000894887	0.00053169	0.000241206	6.69536e-05	0	-1.30764e-05	-1.05047e-05	-6.04016e-06	-2.85056e-06	-1.06572e-06	-2.23238e-07	9.65817e-08	1.66076e-07	1.3662e-07	8.2379e-08	-3.42219e-08	-1.24014e-09	-1.70406e-08	2.4346e-08	2.47337e-08
22	-0.00302104	-0.00286361	-0.0026938	-0.00251044	-0.00231237	-0.00209852	-0.00186811	-0.00162101	-0.00135831	-0.00108341	0.000803758	-0.00053344	0.000295743	0.000121036	2.85593e-05	0	-2.26198e-06	5.11045e-07	2.45005e-06	3.02226e-06	2.76523e-06	2.17825e-06	1.55377e-06	1.02309e-06	6.23696e-07	3.47812e-07	-1.70774e-07	-6.54418e-08	8.35779e-09	1.84283e-08	2.75732e-08
23	-0.00241722	-0.00228326	-0.00213928	-0.00198445	-0.00181798	-0.00163924	-0.00144791	-0.00124433	-0.00103	-0.000808473	0.000586784	-0.000377297	0.000199119	7.48427e-05	1.48391e-05	0	1.00225e-06	3.53871e-06	4.56236e-06	4.3369e-06	3.53207e-06	2.60552e-06	1.78302e-06	1.14198e-06	6.83451e-07	3.77075e-07	-1.84928e-07	-7.24102e-08	1.2042e-08	1.62105e-08	2.60286e-08
24	-0.00286862	-0.00270469	-0.00252888	-0.00234026	-0.00213802	-0.00192154	-0.00169065	-0.00144602	-0.00118976	-0.000926575	0.000665295	-0.000421059	0.000216572	7.75267e-05	1.35838e-05	0	2.57264e-06	5.73946e-06	6.70304e-06	6.10864e-06	4.86459e-06	3.54178e-06	2.40506e-06	1.53412e-06	9.17214e-07	5.07261e-07	-2.50759e-07	-1.00486e-07	1.95326e-08	1.87685e-08	3.25429e-08
25	-0.0023428	-0.00220611	-0.00205979	-0.00190315	-0.0017356	-0.00155671	-0.00136648	-0.00116557	-0.000955903	-0.000741473	0.000529661	-0.000332859	0.000169361	5.94154e-05	9.84989e-06	0	2.43981e-06	5.02613e-06	5.73182e-06	5.16593e-06	4.08893e-06	2.96668e-06	2.01082e-06	1.28189e-06	7.6691e-07	4.25089e-07	-2.11218e-07	-8.57625e-08	1.79692e-08	1.43261e-08	2.61706e-08
26	-0.00155851	-0.0014672	-0.00136951	-0.00126499	-0.00115325	-0.00103402	-0.000907319	-0.000773593	-0.000634131	-0.000491601	0.00035091	-0.00022029	0.000111877	3.90888e-05	6.39277e-06	0	1.69047e-06	3.42886e-06	3.89318e-06	3.50227e-06	2.76912e-06	2.00723e-06	1.3589e-06	8.64752e-07	5.15837e-07	2.8447e-07	-1.39962e-07	-5.54609e-08	1.00661e-08	1.12951e-08	1.88566e-08
27	-0.00124285	-0.00116826	-0.00108867	-0.00100376	-0.000913267	-0.000817052	-0.000715184	-0.000608121	-0.000496977	-0.000383959	0.000273017	-0.000170637	8.62149e-05	2.99264e-05	4.83898e-06	0	1.30765e-06	2.62152e-06	2.95696e-06	2.64585e-06	2.0818e-06	1.50202e-06	1.0123e-06	6.41368e-07	3.80965e-07	2.09255e-07	-1.02606e-07	-4.05993e-08	7.48861e-09	7.9864e-09	1.34116e-08
28	-0.00091349	-0.000858268	-0.0007994	-0.000736662	-0.000669873	-0.000598939	-0.000523929	-0.000445194	-0.000363569	-0.000280684	0.000199434	-0.000124557	6.28877e-05	2.18105e-05	3.51861e-06	0	9.63411e-07	1.92841e-06	2.17617e-06	1.94922e-06	1.53569e-06	1.10967e-06	7.49105e-07	4.75463e-07	2.82971e-07	1.55767e-07	-7.65733e-08	-3.04064e-08	5.67534e-09	5.93385e-09	1.00389e-08
29	-0.00113535	-0.00106647	-0.000993095	-0.000914941	-0.000831794	-0.000743546	-0.000650287	-0.00055246	-0.000451104	-0.000348238	0.000247443	-0.000154571	7.80723e-05	2.70913e-05	4.37005e-06	0	1.20979e-06	2.4233e-06	2.73999e-06	2.45994e-06	1.94291e-06	1.40757e-06	9.5274e-07	6.06345e-07	3.6184e-07	1.99709e-07	-9.84142e-08	-3.9145e-08	7.26774e-09	7.7672e-09	1.31231e-08
